# Supplementary material for: Effect of Vitamin D Receptor Activators on Glomerular Filtration Rate: A Meta-Analysis and Systematic Review
Source: PLoS One. 2016 Jan 26;11(1):e0147347. doi: 10.1371/journal.pone.0147347 (PMC4727919; doi:10.1371/journal.pone.0147347)
Supplement: S1 Appendix — (ZIP) [file pone.0147347.s001.zip]

Archive with 1 entries (1 files):
- S1 Appendix-mean, sd, frequency.xls
