# Supplementary material for: Effect of Vitamin D Receptor Activators on Glomerular Filtration Rate: A Meta-Analysis and Systematic Review
Source: PLoS One. 2016 Jan 26;11(1):e0147347. doi: 10.1371/journal.pone.0147347 (PMC4727919; doi:10.1371/journal.pone.0147347)
Supplement: S1 Appendix — (ZIP) [file pone.0147347.s001.zip › S1 Appendix-mean, sd, frequency.xls]

## Sheet: EGFR
name	year	n(therapy)	mean(therapy)	sd(therapy)	n(control)	mean(control)	sd(control)
Alborzi	2008	16	6.1	9.23	8	-5.6	9.27
Aloia	1988	12	0.7	23.9	15	14.7	23.6
Amer	2013	43	6.2	8.43493	44	7.4	7.6883
Baker	1989	8	-3.3	8.58778	8	-4.5	7.59204
Coburn	2004	22	-4.7	7.25438	20	-2.5	7.95129
Coyne	2006	82	-2.52	4.76	93	-1.57	4.76
De Boer	2013	22	-6.3	17.23	22	-0.2	14.48
De Sevaux	2002	65	9	9.50789	46	10	10.0747
de Zeeuw	2010	188	-4.45	12.4	93	-0.1	12.14
Gallagher	1990	18	-1.2	24.7612	22	-9.6	10.4493
Gallagher a	2007	26	-0.9	4.59	28	-0.95	5.68
Gallagher b	2007	75	-1.7	8.15	84	3.3	8.85
Gallagher c	2007	34	0.2	4.34	18	2.2	4.36
Gallagher d	2007	68	0.6	8.69	82	-2.2	8.43
Hamdy	1995	89	-5.7	9.4	87	-4	18.7
Ivarsen	2012	6	-4.1	3.89	7	-1.4	2.41
Krairittichai	2012	46	-1	10.72	45	-1	9.4
Liu	2012	26	-3.2	12.82	24	0.03	12.24
Menczel	1994	16	-6	15.4175	24	-15	16.2419
Nordal	1988	15	-5.2	10.4	15	-5.6	11
Ott	1989	43	-1.8	19.7	43	-4.2	19.7
Perez	2010	25	-1.12	7.16866	17	1.35	9.72879
Przedlacki	1995	13	-2.8	10.7868	12	-5	7.34792
Riggs	1985	30	-4	6.02	26	2	8.36
Rix	2004	18	-28	17	18	-26	21.2
Thadhani	2012	88	-4.09	8.56	91	0.54	8.76
Torres	2004	45	12.1	15.8351	41	6.8	15.8417
Tougaard	1976	12	-2.8	2.5	12	-1.1	3.1
Wang	2014	30	-4.49	5.63	30	-3.03	5.63

## Sheet: SCr
name	year	n(therapy)	mean(therapy)	sd(therapy)	n(control)	mean(control)	sd(control)
Baker	1989	8	46	66.6048	8	22	103.962
Coyne	2006	82	36.2	68	93	28.3	68.2
Cueto-Manzano	2000	16	17.68	16.7727	14	8.84	11.1818
De Sevaux	2002	65	-18	44.4567	46	-18	26.4008
El-Agroudy	2003	20	8.84	26.52	20	17.68	21.2895
El-Agroudy	2005	15	17.68	16.7727	15	0	21.2895
Gallagher	1990	17	3	6.08276	22	5	12.9074
Hamdy	1995	89	78.8	147.2	87	74.1	174.4
Ivarsen	2012	6	118	71.9124	7	103	50.1278
Menczel	1994	17	0	11.8601	29	8.84	11.1818
Nordal	1988	15	71.7	144.5	15	92.5	182.8
Ott	1989	43	7.8	16.4	43	10.7	17
Pérez	2010	25	1.68	35.6147	17	3.59	23.1309
Przedlacki	1995	13	107.9	126.84	12	129.2	274.117
Ritz	1995	24	67.2	391.429	21	37.1	365.348
Rix	2004	18	32	53	18	32	53
Sambrook	2000	44	30	16.73	21	10	25.3
Thadhani	2012	88	57.46	63.5	91	10.6	64.5
Torres	2004	45	-1.768	21.2895	41	-8.84	26.52

## Sheet: All-cause mortality
name	year	events(therapy)	total(therapy)	events(control)	total(control)
Amer	2013	1	51	0	49
Coyne	2006	2	107	1	113
de Zeeuw	2010	3	188	0	93
Gallagher	1990	1	25	0	25
Gallagher	2007	1	123	1	123
Ott	1989	0	43	1	43
Przedlacki	1995	0	13	1	13
El-Agroudy	2003	0	20	0	20
El-Agroudy	2005	0	15	0	15
Ivarsen	2012	0	6	0	7
De Sevaux	2002	0	65	0	46
Pérez	2010	0	25	0	17
Thadhani	2012	0	115	0	112
Wang	2014	0	30	0	30
Hamdy	1995	4	89	1	87
Coburn	2004	0	27	1	28

## Sheet: Cardiovascular events
name	year	events(therapy)	total(therapy)	events(control)	total(control)
Alborzi	2008	1	16	0	8
Aloia	1988	1	13	1	16
Amer	2013	2	51	2	49
Baker	1989	0	8	1	9
Coburn	2004	1	27	2	28
Cueto-Manzano	2000	1	16	0	14
De Boer	2013	3	22	3	22
De Sevaux	2002	1	65	0	46
de Zeeuw	2010	3	188	0	93
Gallagher	1990	1	25	0	25
Thadhani	2012	1	115	4	112
Wang	2014	0	29	6	30

## Sheet: ESRD
name	year	events(therapy)	total(therapy)	events(control)	total(control)
Coburn	2004	1	27	1	28
de Zeeuw	2010	6	188	1	93
Thadhani	2012	6	115	1	112
Wang	2014	1	30	0	30

## Sheet: Adverse events
name	year	events(therapy)	total(therapy)	events(control)	total(control)
Amer	2013	35	51	20	49
Coyne	2006	87	107	86	113
Cueto-Manzano	2000	3	16	0	14
De Boer	2013	14	22	11	22
De Sevaux	2002	29	65	13	46
de Zeeuw	2010	11	188	5	93
Gallagher	1990	7	25	3	25
Gallagher	2007	12	101	7	112
Krairittichai	2012	4	46	6	45
Liu	2012	7	26	9	24
Ott	1989	8	43	6	43
Przedlacki	1995	13	13	6	12
Riggs	1985	7	48	0	26
Ritz	1995	3	24	4	21
Sambrook	2000	8	44	0	21
Thadhani	2012	92	115	87	112
Torres	2004	2	45	8	41
Wang	2014	19	30	15	30

## Sheet: Severe adverse events
name	year	events(therapy)	total(therapy)	events(control)	total(control)
Amer	2013	27	51	16	49
Coyne	2006	20	107	18	113
de Zeeuw	2010	32	188	12	93
Thadhani	2012	17	115	11	112
Wang	2014	5	30	14	30

## Sheet: Hypercalcemia
name	year	events(therapy)	total(therapy)	events(control)	total(control)
Amer	2013	10	51	3	49
Baker	1989	4	12	1	9
Coburn	2004	2	27	1	28
Coyne	2006	2	107	0	113
De Boer	2013	1	22	0	22
De Sevaux	2002	6	65	2	46
de Zeeuw	2010	4	188	1	93
El-Agroudy	2003	1	20	0	20
Gallagher	2007	35	123	8	123
Hamdy	1995	14	72	3	62
Menczel	1995	11	24	15	42
Ott	1989	8	43	0	43
Przedlacki	1995	2	13	0	12
Riggs	1985	7	48	0	26
Sambrook	2000	8	44	0	21
Thadhani	2012	26	115	1	112
Torres	2004	2	45	4	41
Tougaard	1976	3	15	0	12
Wang	2014	13	30	1	30
Gallagher	1990	0	25	0	25
Krairittichai	2012	0	46	0	45
Liu	2012	0	26	0	24
Ritz	1995	0	24	0	21
Rix	2004	0	18	0	18
